# Supplementary material for: Neutrophil-mediated innate immune resistance to bacterial pneumonia is dependent on Tet2 function
Source: J Clin Invest. 2024 Apr 4;134(11):e171002. doi: 10.1172/JCI171002 (PMC11142737; doi:10.1172/JCI171002)
Supplement: Supporting data values [file jci-134-171002-s022.xlsx]

## Sheet: Fig.1B
Age	CHIP	Monocytes (cells/µL)
58	No	121.971
63	No	230.562
65	No	98.114
74	No	41.1111
76	No	33.2818
76	No	107.713
83	No	61.2585
88	No	4.62323
88	No	49.0322
90	No	83.6475
92	No	93.7633
96	No	67.0371
72	No	93.5598
76	No	80.6964
94	No	58.4477
100	No	29.6854
85	Yes	138.149
89	Yes	109.619
89	Yes	103.864
90	Yes	97.0908
92	Yes	332.99
56	Yes	103.794

## Sheet: Fig.1C
Age	CHIP	Classical monocytes (cells/µL)
58	No	114.091
65	No	94.2817
74	No	37.2941
76	No	32.3823
76	No	95.7682
83	No	58.4607
88	No	4.00764
88	No	46.3463
90	No	71.3205
92	No	85.4218
96	No	56.4951
72	No	85.6688
76	No	74.0553
94	No	52.7187
100	No	27.8561
85	Yes	128.472
89	Yes	97.8179
89	Yes	96.6489
90	Yes	93.393
92	Yes	315.767
56	Yes	97.8868

## Sheet: Fig.1D
Age	CHIP	Neutrophils (cells/µL)
58	No	1899.81
63	No	1947.22
65	No	1183.26
74	No	528.601
76	No	1027.46
76	No	1147.85
83	No	858.273
88	No	155.067
88	No	1141.46
90	No	1218.05
92	No	727.538
96	No	627.738
72	No	1108.49
76	No	1027.3
94	No	712.981
100	No	530.77
85	Yes	2188.71
89	Yes	1132.78
89	Yes	642.171
90	Yes	2289.58
92	Yes	2285.35
56	Yes	1715.87

## Sheet: Fig.1E
CHIP	CXCL1 MFI
No	10.2978
No	10.2748
No	12.4189
No	10.3446
No	11.0398
No	10.8743
No	10.3706
No	10.2016
No	10.9019
No	9.65561
No	9.63746
Yes	10.7137
Yes	10.0483
Yes	10.003
Yes	9.4292
Yes	8.97127
Yes	9.18798

## Sheet: Fig.1F
CHIP	CXCL5 MFI
No	12.6233
No	13.6036
No	13.3262
No	13.4219
No	12.9514
No	11.7893
No	11.6226
No	12.8492
No	13.2635
No	13.156
No	11.0694
Yes	13.0172
Yes	10.9435
Yes	11.2164
Yes	11.7564
Yes	10.9461
Yes	11.834

## Sheet: Fig.1G
CHIP	Neutrophil (CD64 MFI)
No	952
No	603
No	595
No	378
No	1119
No	188
No	320
No	504
No	47.6
Yes	44.8
Yes	40.7
Yes	35.2
Yes	51.7
Yes	69.5
Yes	81.6
Yes	423

## Sheet: Fig.2A
Group	Monocytes (cells/µL)	Monocytes (% CD45+ leukocytes)
Tet2f/f	4.07007	19.4
Tet2f/f	6.35391	8.22
Tet2f/f	5.64438	10.9
Tet2f/f	5.90438	15.9
Tet2f/f	6.86275	11.6
Tet2f/f	3.96491	10.8
Tet2f/f	5.19926	14.7
Tet2f/f	1.72949	4.26
Tet2f/f	3.54089	5.78
Tet2f/f	2.32383	3.9
Tet2f/f	6.46185	10.8
Tet2f/f	1.45709	3.47
Tet2f/f	4.5717	9.87
Tet2f/f	4.49446	8.55
Tet2f/f	4.76539	9.71
Tet2f/f	1.49811	9.38
Tet2f/f	3.55898	10.5
Tet2f/f	0.740459	7.14
Tet2f/f	1.59056	6.9
Tet2f/f	10.437	15.7
Tet2f/f	6.64876	9.48
Tet2-/-	4.26008	12.2
Tet2-/-	2.57054	5.51
Tet2-/-	9.12797	5.45
Tet2-/-	6.82264	6.15
Tet2-/-	2.75474	11.8
Tet2-/-	4.83423	25.4
Tet2-/-	1.53166	14.6
Tet2-/-	8.6483	19.4
Tet2-/-	2.15483	9.38
Tet2-/-	2.698	4.27
Tet2-/-	5.84172	11.2
Tet2-/-	3.90579	15.9
Tet2-/-	5.56554	18.3
Tet2-/-	9.00442	27.9
Tet2-/-	6.4302	10.9
Tet2-/-	6.57533	10.7
Tet2-/-	9.25384	26.6
Tet2-/-	7.71192	14.4
Tet2-/-	6.42267	9.35
Tet2-/-	12.9509	24.8
Tet2-/-	9.50461	30.9
Tet2-/-	3.31089	23
Tet2-/-	6.15976	25.2
Tet2-/-	7.31731	7.02

## Sheet: Fig.2B
Group	Neutrophils (cells/µL)	Neutrophils (% CD45+ leukocytes)
Tet2f/f	3.21911	15.4
Tet2f/f	8.99434	11.6
Tet2f/f	6.08611	11.8
Tet2f/f	3.76412	10.1
Tet2f/f	9.4016	15.9
Tet2f/f	5.06667	13.8
Tet2f/f	3.72681	10.5
Tet2f/f	3.63185	8.95
Tet2f/f	8.20164	13.4
Tet2f/f	9.30134	15.6
Tet2f/f	7.64766	12.8
Tet2f/f	2.1029	5.01
Tet2f/f	3.668	7.92
Tet2f/f	5.10988	9.72
Tet2f/f	5.37566	11
Tet2f/f	2.90685	18.2
Tet2f/f	5.40917	15.9
Tet2f/f	1.67145	16.1
Tet2f/f	3.99831	17.3
Tet2f/f	6.66053	9.99
Tet2f/f	5.33467	7.6
Tet2-/-	6.0307	17.3
Tet2-/-	6.43654	13.8
Tet2-/-	13.4356	8.03
Tet2-/-	10.0184	9.03
Tet2-/-	3.08181	13.2
Tet2-/-	3.47538	18.2
Tet2-/-	1.8896	18
Tet2-/-	7.14731	16
Tet2-/-	3.89828	17
Tet2-/-	4.51637	7.14
Tet2-/-	8.30083	15.9
Tet2-/-	15.7	63.7*
Tet2-/-	3.35348	11
Tet2-/-	7.54794	23.4
Tet2-/-	4.93142	8.33
Tet2-/-	6.72143	10.9
Tet2-/-	12.9252	37.2*
Tet2-/-	6.72879	12.5
Tet2-/-	4.93773	7.19
Tet2-/-	8.70226	16.7
Tet2-/-	10.6737	34.7
Tet2-/-	2.46634	17.2
Tet2-/-	3.26443	13.3
Tet2-/-	8.63973	8.28

## Sheet: Fig.2C
Group	Ly6Chi (% CD45+ leukocytes)
Tet2f/f	6.81
Tet2f/f	3.46
Tet2f/f	3.62
Tet2f/f	6.78
Tet2f/f	5.08
Tet2f/f	5.77
Tet2f/f	7.82
Tet2f/f	2.41
Tet2f/f	3.49
Tet2f/f	1.02
Tet2f/f	5.37
Tet2f/f	0.93
Tet2f/f	4.46
Tet2f/f	5.63
Tet2f/f	4.95
Tet2f/f	5.62
Tet2f/f	6.4
Tet2f/f	4.27
Tet2f/f	3.59
Tet2f/f	5.95
Tet2f/f	3.21
Tet2-/-	6.38
Tet2-/-	3.27
Tet2-/-	2.51
Tet2-/-	3.25
Tet2-/-	6.43
Tet2-/-	12.2
Tet2-/-	9.63
Tet2-/-	9.22
Tet2-/-	4.53
Tet2-/-	2.24
Tet2-/-	7.12
Tet2-/-	11.4
Tet2-/-	4.72
Tet2-/-	10.5
Tet2-/-	3.36
Tet2-/-	3.49
Tet2-/-	5.44
Tet2-/-	3.77
Tet2-/-	3.25
Tet2-/-	11
Tet2-/-	18.2
Tet2-/-	8.13
Tet2-/-	5.82
Tet2-/-	3.36

## Sheet: Fig.2D
Group	Ly6Chi(CXCR1 MFI)
Tet2f/f	22855
Tet2f/f	23442
Tet2f/f	22235
Tet2f/f	22601
Tet2f/f	23165
Tet2f/f	17814
Tet2f/f	19949
Tet2f/f	26444
Tet2f/f	15591
Tet2f/f	19275
Tet2f/f	17018
Tet2f/f	17497
Tet2-/-	21793
Tet2-/-	12103
Tet2-/-	22690
Tet2-/-	10989
Tet2-/-	14459
Tet2-/-	10456
Tet2-/-	11433
Tet2-/-	14318
Tet2-/-	19683
Tet2-/-	20742
Tet2-/-	21776
Tet2-/-	23196
Tet2-/-	18106

[truncated: 28 more sheets: Fig.2E, Fig.2F, Fig.2G, Fig.2H, Fig.3A-E, Fig.3F, Fig.3G, Fig.3H, Fig.4A, Fig.4C, Fig.4D, Fig.4E, Fig.4F, Fig.4G, Fig.4H, Fig.4I, Fig.5A, Fig.5B, Fig.5C, Fig.5D …]
